# Supplementary material for: Coevolution of Metabolic Pathways in Blattodea and Their Blattabacterium Endosymbionts, and Comparisons with Other Insect-Bacteria Symbioses
Source: Microbiol Spectr. 2022 Sep 12;10(5):e02779-22. doi: 10.1128/spectrum.02779-22 (PMC9603385; doi:10.1128/spectrum.02779-22)
Supplement: Supplemental file 2 — Table S3. Download spectrum.02779-22-s0002.xls, XLS file, 0.2 MB [file spectrum.02779-22-s0002.xls]

## Sheet: All_mapSum
				Symbiont strain
				Omnivorous							Phloem-sap																														Xylem-sap
Product	Pathway	EC_num.	COG	Blochmannia (Gp)							Buchnera (Gp)								Carsonella (Gp)								Portiera							Tremblaya (Bp)				Uzinura (Fl)	Walczuchella (Fl)		Sulcia (Fl)
				Blochmannia_640	Blochmannia_675	Blochmannia_757	Blochmannia_BFlo	Blochmannia_BPEN	Blochmannia_BVAF		Buchnera_APS	Buchnera_BAg	Buchnera_BCc	Buchnera_Bp	Buchnera_Hta	Buchnera_SC	Buchnera_Ua		Carsonella_CE	Carsonella_CS	Carsonella_HC	Carsonella_HT	Carsonella_PC	Carsonella_PV	Carsonella_DC		Portiera_BT-B	Portiera_BT-Q	Portiera_BT-QVLC	Portiera_BT-Z1	Portiera_MEAM1	Portiera_TV		Tremblaya_PAVE	Tremblaya_PCIT	Tremblaya_PCVAL		Uzinura_ASNER	Walczuchella_FNIIJ		Sulcia_ALF	Sulcia_BGSS	Sulcia_CARI	Sulcia_DMIN	Sulcia_GWSS	Sulcia_ML	Sulcia_NC	Sulcia_OLIH	Sulcia_PSPU
Urea	urate_conversion_to_urea	1.7.3.3/1.14.13.113/1.14.99.-	COG0654	2	2	2	2	2	2		0	0	0	0	0	0	0		0	0	0	0	0	0	0		0	0	0	0	0	0		0	0	0		0	0		0	0	0	0	0	0	0	0	0
Urea	urate_conversion_to_urea	3.5.2.17	COG2351	0	0	0	0	0	0		0	0	0	0	0	0	0		0	0	0	0	0	0	0		0	0	0	0	0	0		0	0	0		0	0		0	0	0	0	0	0	0	0	0
Urea	urate_conversion_to_urea	4.1.1.97	-	0	0	0	0	0	0		0	0	0	0	0	0	0		0	0	0	0	0	0	0		0	0	0	0	0	0		0	0	0		0	0		0	0	0	0	0	0	0	0	0
Urea	urate_conversion_to_urea	3.5.2.5	COG0044	0	0	0	0	0	0		0	0	0	0	0	0	0		0	0	0	0	0	0	0		0	0	0	0	0	0		0	0	0		0	0		0	0	0	0	0	0	0	0	0
Urea	urate_conversion_to_urea	3.5.3.4	-	0	0	0	0	0	0		0	0	0	0	0	0	0		0	0	0	0	0	0	0		0	0	0	0	0	0		0	0	0		0	0		0	0	0	0	0	0	0	0	0
NH3	urate_conversion_to_NH3	1.7.3.3/1.14.13.113/1.14.99.-	COG0654	2	2	2	2	2	2		0	0	0	0	0	0	0		0	0	0	0	0	0	0		0	0	0	0	0	0		0	0	0		0	0		0	0	0	0	0	0	0	0	0
NH3	urate_conversion_to_NH3	3.5.2.17	COG2351	0	0	0	0	0	0		0	0	0	0	0	0	0		0	0	0	0	0	0	0		0	0	0	0	0	0		0	0	0		0	0		0	0	0	0	0	0	0	0	0
NH3	urate_conversion_to_NH3	4.1.1.97	-	0	0	0	0	0	0		0	0	0	0	0	0	0		0	0	0	0	0	0	0		0	0	0	0	0	0		0	0	0		0	0		0	0	0	0	0	0	0	0	0
NH3	urate_conversion_to_NH3	3.5.2.5	COG0044	0	0	0	0	0	0		0	0	0	0	0	0	0		0	0	0	0	0	0	0		0	0	0	0	0	0		0	0	0		0	0		0	0	0	0	0	0	0	0	0
NH3	urate_conversion_to_NH3	3.5.3.9	COG0624	2	2	2	2	2	2		2	2	2	2	2	2	2		0	0	0	0	2	2	2		2	2	2	2	2	2		0	0	0		0	0		0	2	2	2	2	0	2	0	2
NH3	urate_conversion_to_NH3	3.5.3.26	COG3257	0	0	0	0	0	0		0	0	0	0	0	0	0		0	0	0	0	0	0	0		0	0	0	0	0	0		0	0	0		0	0		0	0	0	0	0	0	0	0	0
NH3	urea_degradation_I	6.3.4.6	COG0439/COG1984	2	2	2	2	2	2		0	0	0	0	0	0	0		0	0	0	0	0	0	0		0	0	0	0	0	0		0	0	0		0	0		0	0	0	0	0	0	0	0	0
NH3	urea_degradation_I	3.5.1.54	COG0154	0	0	0	0	0	0		0	0	0	0	0	0	0		2	2	2	2	2	2	2		2	2	2	2	2	2		2	0	0		0	0		0	0	0	0	0	0	0	0	0
NH3	urea_degradation_II	3.5.1.5	COG0831/COG0832/COG0804	1	1	1	1	1	1		0	0	0	0	0	0	0		0	0	0	0	0	0	0		0	0	0	0	0	0		0	0	0		0	0		0	0	0	0	0	0	0	0	0
Glu	L-glutamate_biosynthesis_I	1.4.1.13	COG0067/COG0069/COG0070	0	0	0	0	0	0		0	0	0	0	0	0	0		0	0	0	0	0	0	0		0	0	0	0	0	0		0	0	0		0	0		0	0	0	0	0	0	0	0	0
Glu	L-glutamate_biosynthesis_II	1.4.1.3	COG0334	0	0	0	0	0	0		0	0	0	0	0	0	0		0	0	0	0	0	0	0		0	0	0	0	0	0		0	0	0		0	0		0	0	0	0	0	0	0	0	2
Glu	L-glutamate_biosynthesis_III	1.4.1.4	COG0334	0	0	0	0	0	0		0	0	0	0	0	0	0		0	0	0	0	0	0	0		0	0	0	0	0	0		0	0	0		0	0		0	0	0	0	0	0	0	0	2
Gln	L-glutamine_biosynthesis_I	6.3.1.2	COG0174	1	1	0	1	1	0		0	0	0	0	0	0	0		0	0	0	0	0	0	0		0	0	0	0	0	0		0	0	0		0	0		0	0	0	0	0	0	0	0	0
Asp	L-aspartate_biosynthesis	2.6.1.1	COG0436/COG1448	1	1	1	2	1	1		0	0	0	0	0	0	0		0	0	0	0	0	0	0		0	0	0	0	0	0		0	0	0		2	0		2	2	2	2	2	2	2	2	2
Asn	L-asparagine_biosynthesis_I	6.3.5.4	COG0367	0	0	0	0	0	0		0	0	0	0	0	0	0		0	0	0	0	0	0	0		0	0	0	0	0	0		0	0	0		0	0		0	0	0	0	0	0	0	0	0
Asn	L-asparagine_biosynthesis_II	6.3.1.1	COG2502	0	0	0	0	0	0		0	0	0	0	0	0	0		0	0	0	0	0	0	0		0	0	0	0	0	0		0	0	0		0	0		0	0	0	0	0	0	0	0	0
Ser	L-serine_biosynthesis_I	1.1.1.95/1.1.1.399	COG0111	2	2	0	2	2	2		0	0	0	0	0	0	0		0	0	0	0	0	0	0		0	0	0	0	0	0		0	0	0		0	0		0	0	0	0	0	0	0	0	0
Ser	L-serine_biosynthesis_I	2.6.1.52	COG1932	1	1	1	1	1	1		1	1	1	1	1	1	1		0	0	0	0	0	0	0		0	0	0	0	0	0		0	0	0		0	0		0	0	0	0	0	0	0	0	0
Ser	L-serine_biosynthesis_I	3.1.3.3	COG0560	0	0	0	0	0	0		0	0	0	0	0	0	0		0	0	0	0	0	0	0		0	0	0	0	0	0		0	0	0		0	0		0	0	0	0	0	0	0	0	0
Ser	L-serine_biosynthesis_I	3.1.3.-	-	1	1	1	1	1	1		1	1	1	1	1	1	1		0	0	0	0	0	0	0		0	0	0	0	0	0		0	0	0		0	0		0	0	0	0	0	0	0	0	0
Gly	glycine_biosynthesis_I	2.1.2.1	COG0112	1	1	1	1	1	1		1	1	1	1	1	1	1		1	1	1	1	1	1	1		0	0	0	0	0	0		0	0	0		0	0		0	0	0	0	0	0	0	0	0
Cys	L-cysteine_biosynthesis_I	2.3.1.30	COG1045	1	1	1	1	1	1		1	1	0	1	1	1	1		0	0	0	0	0	0	0		0	0	0	0	0	0		0	0	0		0	0		0	0	0	0	0	0	0	0	0
Cys	L-cysteine_biosynthesis_I	2.5.1.47	COG0031	1	1	1	1	1	1		1	1	0	0	1	0	1		0	0	0	0	0	0	0		0	0	0	0	0	0		0	0	0		0	0		0	0	0	0	0	0	0	0	0
Ala	L-alanine_biosynthesis_III	2.8.1.7	COG1104	1	1	1	1	1	1		1	1	1	1	1	1	1		0	0	0	0	0	0	0		1	1	1	1	1	1		1	1	1		1	1		1	1	1	1	1	1	1	1	1
Tyr	L-tyrosine_biosynthesis_I	5.4.99.5	COG1605/COG4401	1	1	1	1	1	1		1	1	1	1	1	1	1		0	0	0	0	0	0	0		1	1	1	1	1	1		2	0	0		0	1		1	1	0	1	1	1	1	0	0
Tyr	L-tyrosine_biosynthesis_I	1.3.1.12	COG1605/COG0287	1	1	1	1	1	1		0	0	0	0	0	0	0		0	0	0	0	0	0	0		0	0	0	0	0	0		2	0	0		0	0		0	0	0	0	0	0	0	0	0
Tyr	L-tyrosine_biosynthesis_I	2.6.1.5/2.6.1.27/2.6.1.57	COG0079/COG1167/COG1448	2	2	2	2	2	2		2	2	2	2	2	2	2		2	2	2	0	0	0	2		2	2	2	2	2	2		0	0	0		0	0		0	0	0	0	0	0	0	0	0
Pro	L-proline_biosynthesis_I_(from_L-glutamate)	2.7.2.11	COG0263	0	0	0	0	0	0		0	0	0	0	0	0	0		0	0	0	0	0	0	0		0	0	0	0	0	0		0	0	0		0	0		0	0	0	0	0	0	0	0	0
Pro	L-proline_biosynthesis_I_(from_L-glutamate)	1.2.1.41	COG0014	0	0	0	0	0	0		0	0	0	0	0	0	0		0	0	0	0	0	0	0		0	0	0	0	0	0		0	0	0		0	0		0	0	0	0	0	0	0	0	0
Pro	L-proline_biosynthesis_I_(from_L-glutamate)	1.5.1.2	COG0345	0	0	0	0	0	0		0	0	0	0	0	0	0		0	0	0	0	0	0	0		0	0	0	0	0	0		0	0	0		0	0		0	0	0	0	0	0	0	0	0
Pro	L-proline_biosynthesis_III_(from_L-ornithine)	2.6.1.13	COG0160/COG4992	0	0	0	0	0	0		2	2	0	0	0	0	0		0	0	0	0	0	0	0		2	2	2	2	2	2		0	0	0		2	0		2	2	2	2	2	2	2	0	2
Pro	L-proline_biosynthesis_III_(from_L-ornithine)	1.5.1.2	COG0345	0	0	0	0	0	0		0	0	0	0	0	0	0		0	0	0	0	0	0	0		0	0	0	0	0	0		0	0	0		0	0		0	0	0	0	0	0	0	0	0
Phe	L-phenylalanine_biosynthesis_I	5.4.99.5	COG1605/COG4401	1	1	1	1	1	1		1	1	1	1	1	1	1		0	0	0	0	0	0	0		1	1	1	1	1	1		2	0	0		0	1		1	1	0	1	1	1	1	0	0
Phe	L-phenylalanine_biosynthesis_I	4.2.1.51	COG0287/COG0077	1	1	1	1	1	1		1	1	1	1	1	1	1		0	0	0	0	0	0	0		1	1	1	1	1	1		0	0	0		1	0		1	1	1	1	1	1	1	0	1
Phe	L-phenylalanine_biosynthesis_I	2.6.1.1/2.6.1.27/2.6.1.57	COG0436/COG1448/COG1167	1	1	1	2	1	1		0	0	0	0	0	0	0		0	0	0	0	0	0	0		0	0	0	0	0	0		0	0	0		2	0		2	2	2	2	2	2	2	2	2
Trp	L-tryptophan_biosynthesis	4.1.3.27	COG0547/COG0147/COG0512	1	1	1	1	1	1		1	1	0	1	1	1	1		2	2	2	0	0	0	2		1	1	1	1	1	1		1	2	2		1	1		1	1	0	1	1	1	1	0	0
Trp	L-tryptophan_biosynthesis	2.4.2.18	COG0547	1	1	1	1	1	1		1	1	0	1	1	1	1		0	0	0	0	0	0	0		1	1	1	1	1	1		2	2	2		1	1		1	1	0	1	1	1	1	0	0
Trp	L-tryptophan_biosynthesis	5.3.1.24	COG0134/COG0135	1	1	1	1	1	1		1	1	0	1	1	1	1		0	0	0	0	0	0	1		1	1	1	1	1	1		1	0	0		1	1		2	2	0	2	2	2	1	0	0
Trp	L-tryptophan_biosynthesis	4.1.1.48	COG0134	1	1	1	1	1	1		1	1	0	1	1	1	1		0	0	0	0	0	0	1		1	1	1	1	1	1		1	0	0		1	0		1	1	0	1	1	1	1	0	0
Trp	L-tryptophan_biosynthesis	4.2.1.20	COG0159	1	1	1	1	1	1		1	1	0	1	1	1	1		0	0	0	0	0	0	1		1	1	1	1	1	1		1	0	0		1	1		1	1	0	1	1	1	1	0	0
Trp	L-tryptophan_biosynthesis	4.2.1.20	COG1350/COG0159	1	1	1	1	1	1		1	1	0	1	1	1	1		0	0	0	0	0	0	1		1	1	1	1	1	1		1	0	0		1	1		1	1	0	1	1	1	1	0	0
His	L-histidine_biosynthesis	2.4.2.17	COG0040	1	1	1	1	1	1		1	1	1	1	1	1	1		0	0	0	0	0	0	0		1	1	1	1	1	1		1	1	1		1	1		0	0	0	0	0	0	0	0	0
His	L-histidine_biosynthesis	3.6.1.31	COG0140/COG0139	1	1	1	1	1	1		1	1	1	1	1	1	1		2	2	2	0	0	0	2		1	1	1	1	1	2		1	2	2		1	1		0	0	0	0	0	0	0	0	0
His	L-histidine_biosynthesis	3.5.4.19	COG0140/COG0139	1	1	1	1	1	1		1	1	1	1	1	1	1		1	1	1	0	0	0	1		1	1	1	1	1	1		1	1	1		1	1		0	0	0	0	0	0	0	0	0
His	L-histidine_biosynthesis	5.3.1.6	COG0106	1	1	1	1	1	1		1	1	1	1	1	1	1		2	2	2	0	0	0	2		2	2	2	2	2	2		2	2	2		2	2		0	0	0	0	0	0	0	0	0
His	L-histidine_biosynthesis	4.3.2.10	COG0118/COG0107	2	2	2	2	2	2		2	2	2	2	2	2	2		2	2	2	0	0	0	2		2	2	2	2	2	2		2	2	2		2	2		0	0	0	0	0	0	0	0	0
His	L-histidine_biosynthesis	4.2.1.19	COG0131/COG0241	1	1	1	1	1	1		1	1	1	1	1	1	1		1	1	1	1	0	0	1		1	1	1	1	1	1		1	1	1		1	1		0	0	0	0	0	0	0	0	0
His	L-histidine_biosynthesis	2.6.1.9	COG0079	1	1	1	1	1	1		1	1	1	1	1	1	1		2	2	2	0	0	0	2		1	1	1	1	1	1		0	0	0		0	0		0	0	0	0	0	0	0	0	0
His	L-histidine_biosynthesis	3.1.3.15	COG0131/COG0241/COG0483	1	1	1	1	1	1		1	1	1	1	1	1	1		2	2	2	2	0	0	2		2	2	2	2	2	2		2	2	2		2	1		0	0	0	0	0	0	0	0	0
His	L-histidine_biosynthesis	1.1.1.23	COG0141	1	1	1	1	1	1		1	1	1	1	1	1	1		1	1	1	0	0	0	1		0	0	0	0	0	0		0	0	0		0	0		0	0	0	0	0	0	0	0	0
Thr	L-threonine_biosynthesis	2.7.2.4	COG0019/COG0527/COG0460	1	1	1	1	1	1		1	1	1	1	1	1	1		1	1	1	1	1	1	1		1	1	1	1	1	1		1	1	1		1	1		1	1	1	1	1	1	1	0	1
Thr	L-threonine_biosynthesis	1.2.1.11	COG0136	1	1	1	1	1	1		1	1	1	1	1	1	1		1	1	1	1	1	1	1		1	1	1	1	1	1		1	0	0		1	1		1	1	1	1	1	1	1	0	1
Thr	L-threonine_biosynthesis	1.1.1.3	COG0527/COG0460	1	1	1	1	1	1		1	1	1	1	1	1	1		2	2	2	2	2	2	2		1	1	1	1	1	1		2	2	2		1	1		1	1	1	1	1	1	1	0	1
Thr	L-threonine_biosynthesis	2.7.1.39	COG0083/COG2334/COG0560	1	1	1	1	1	1		1	1	1	1	1	1	1		0	0	0	0	0	0	0		1	1	1	1	1	1		2	1	1		1	1		1	1	1	1	1	1	1	0	1
Thr	L-threonine_biosynthesis	4.2.3.1	COG0498	1	1	1	1	1	1		1	1	1	1	1	1	1		2	2	2	2	2	2	2		2	2	2	2	2	2		2	2	2		1	1		1	1	1	1	1	1	1	0	1
Lys	L-lysine_biosynthesis_I/II	2.7.2.4	COG0527/COG0460	1	1	1	1	1	1		1	1	1	1	1	1	1		1	1	1	1	1	1	1		1	1	1	1	1	1		1	1	1		1	1		1	1	1	1	1	1	1	0	1
Lys	L-lysine_biosynthesis_I/II	1.2.1.11	COG0136	1	1	1	1	1	1		1	1	1	1	1	1	1		1	1	1	1	1	1	1		1	1	1	1	1	1		1	0	0		1	1		1	1	1	1	1	1	1	0	1
Lys	L-lysine_biosynthesis_I/II	4.3.3.7	COG0329	1	1	1	1	1	1		1	1	1	1	1	1	1		0	2	0	0	2	2	0		1	1	1	1	1	1		1	1	1		1	1		1	1	0	1	1	1	1	0	1
Lys	L-lysine_biosynthesis_I/II	1.17.1.8	COG0289	1	1	1	1	1	1		1	1	1	1	1	1	1		1	1	1	1	1	1	1		1	1	1	1	1	1		1	0	0		1	1		1	1	1	1	1	1	1	0	1
Lys	L-lysine_biosynthesis_I/II	2.3.1.117/2.3.1.89	COG2171	1	1	1	1	1	1		1	1	1	1	1	1	1		1	1	1	1	1	1	1		1	1	1	1	1	1		1	1	1		1	1		1	1	1	1	1	1	1	0	1
Lys	L-lysine_biosynthesis_I/II	2.6.1.17/2.6.1.-	COG0160/COG4992/COG0436	1	1	1	1	1	1		1	1	0	1	1	1	1		0	0	0	0	0	0	0		1	1	1	1	1	1		0	0	0		1	0		1	1	1	1	1	1	1	2	1
Lys	L-lysine_biosynthesis_I/II	3.5.1.18/3.5.1.47	COG0624	1	1	1	1	1	1		1	1	1	1	1	1	1		0	0	0	0	2	2	2		1	1	1	1	1	1		0	0	0		0	0		0	2	2	2	2	0	2	0	2
Lys	L-lysine_biosynthesis_I/II	5.1.1.7	COG0253	1	1	1	1	1	1		1	1	1	1	1	0	1		1	1	1	1	1	1	1		0	0	0	0	0	1		0	0	0		0	0		1	1	1	1	1	1	1	0	1
Lys	L-lysine_biosynthesis_I/II	4.1.1.20	COG0019	1	1	1	1	1	1		1	1	1	1	1	1	1		1	2	2	1	2	2	1		0	0	0	0	0	1		0	0	0		0	1		0	1	1	1	0	0	1	0	1
Met	superpathway_of_L-homoserine_and_L-methionine_biosynthesis_I	2.7.2.4	COG0527/COG0460	1	1	1	1	1	1		1	1	1	1	1	1	1		1	1	1	1	1	1	1		1	1	1	1	1	1		1	1	1		1	1		1	1	1	1	1	1	1	0	1
Met	superpathway_of_L-homoserine_and_L-methionine_biosynthesis_I	1.2.1.11	COG0136	1	1	1	1	1	1		1	1	1	1	1	1	1		1	1	1	1	1	1	1		1	1	1	1	1	1		1	0	0		1	1		1	1	1	1	1	1	1	0	1
Met	superpathway_of_L-homoserine_and_L-methionine_biosynthesis_I	1.1.1.3	COG0527/COG0460	1	1	1	1	1	1		1	1	1	1	1	1	1		2	2	2	2	2	2	2		1	1	1	1	1	1		2	2	2		1	1		1	1	1	1	1	1	1	0	1
Met	superpathway_of_L-homoserine_and_L-methionine_biosynthesis_I	2.3.1.46	COG1897	1	1	1	1	1	1		0	0	0	0	0	0	0		0	0	0	0	0	0	0		0	0	0	0	0	0		0	0	0		0	0		0	0	0	0	0	0	0	0	0
Met	superpathway_of_L-homoserine_and_L-methionine_biosynthesis_I	2.5.1.48	COG0626	2	2	2	2	2	2		0	0	0	0	0	0	0		0	0	0	0	0	0	0		0	0	0	0	0	0		0	0	0		0	0		0	0	0	0	0	0	0	0	0
Met	superpathway_of_L-homoserine_and_L-methionine_biosynthesis_I	4.4.1.13/-	COG0626	2	2	2	2	2	2		0	0	0	0	0	0	0		0	0	0	0	0	0	0		0	0	0	0	0	0		0	0	0		0	0		0	0	0	0	0	0	0	0	0
Met	superpathway_of_L-homoserine_and_L-methionine_biosynthesis_I	2.1.1.13/2.1.1.14/2.1.1.10/2.1.1.5	COG0646/COG1410/COG0620/COG2040	1	1	1	1	1	1		1	1	1	1	1	1	1		1	1	1	1	1	1	1		1	1	1	1	1	1		1	1	1		1	1		0	0	0	0	0	0	0	0	0
Arg	L-arginine_biosynthesis_I/II	6.3.5.5	COG0505/COG0458	1	1	1	1	1	1		1	1	1	1	1	1	1		0	0	2	2	2	2	2		1	1	1	1	1	1		1	0	0		1	1		1	1	1	1	1	1	1	0	1
Arg	L-arginine_biosynthesis_I/II	2.3.1.1	COG1246/COG1364	0	0	0	0	0	0		1	1	0	0	0	0	0		0	0	0	0	0	0	0		0	0	0	0	0	0		0	0	0		0	0		0	0	0	0	0	0	0	0	0
Arg	L-arginine_biosynthesis_I/II	2.7.2.8	COG0548	0	0	0	0	0	0		1	1	2	0	0	0	0		0	0	0	0	0	0	0		0	0	0	0	0	0		0	0	0		1	1		1	1	1	1	1	1	1	0	1
Arg	L-arginine_biosynthesis_I/II	1.2.1.38	COG0002	0	0	0	0	0	0		1	1	0	0	0	0	0		0	0	0	0	0	0	0		0	0	0	0	0	0		0	0	0		1	1		1	1	1	1	1	1	1	0	1
Arg	L-arginine_biosynthesis_I/II	2.6.1.11	COG0160/COG4992	0	0	0	0	0	0		1	1	0	0	0	0	0		0	0	0	0	0	0	0		1	1	1	1	1	1		0	0	0		2	0		2	2	2	2	2	2	2	0	2
Arg	L-arginine_biosynthesis_I/II	3.5.1.16/2.3.135	COG0624	2	2	2	2	2	2		1	1	2	2	2	2	2		0	0	0	0	2	2	2		2	2	2	2	2	2		0	0	0		0	0		0	2	2	2	2	0	2	0	2
Arg	L-arginine_biosynthesis_I/II	2.1.3.3	COG0078	1	1	1	1	1	1		1	1	1	1	1	1	1		0	0	2	2	2	2	2		1	1	1	1	1	1		2	0	0		2	0		2	2	2	2	2	2	2	0	2
Arg	L-arginine_biosynthesis_I/II	6.3.4.5	COG0137	0	0	0	0	0	0		1	1	1	1	1	1	1		1	1	1	1	1	1	1		1	1	1	1	1	1		1	1	1		1	1		1	1	1	1	1	1	1	0	1
Arg	L-arginine_biosynthesis_I/II	4.3.2.1	COG0165	0	0	0	0	0	0		1	1	1	1	1	1	1		1	1	1	1	0	0	1		0	0	0	0	0	1		1	1	1		1	1		1	1	1	1	1	0	1	0	1
Arg	Collabo_Path	6.3.5.5	COG0505/COG0458	1	1	1	1	1	1		1	1	1	1	1	1	1		0	0	2	2	2	2	2		1	1	1	1	1	1		1	0	0		1	1		1	1	1	1	1	1	1	0	1
Arg	Collabo_Path	2.1.3.3	COG0078	1	1	1	1	1	1		1	1	1	1	1	1	1		0	0	2	2	2	2	2		1	1	1	1	1	1		2	0	0		2	0		2	2	2	2	2	2	2	0	2
Arg	Collabo_Path	6.3.4.5	COG0137	0	0	0	0	0	0		1	1	1	1	1	1	1		1	1	1	1	1	1	1		1	1	1	1	1	1		1	1	1		1	1		1	1	1	1	1	1	1	0	1
Arg	Collabo_Path	4.3.2.1	COG0165	0	0	0	0	0	0		1	1	1	1	1	1	1		1	1	1	1	0	0	1		0	0	0	0	0	1		1	1	1		1	1		1	1	1	1	1	0	1	0	1
Val	L-valine_biosynthesis	2.2.1.6	COG0028/COG0440/COG3978	1	1	1	1	1	1		1	1	1	1	1	1	1		2	2	1	1	1	1	1		1	1	1	1	1	1		2	2	2		1	1		1	1	1	1	1	1	1	1	1
Val	L-valine_biosynthesis	1.1.1.86	COG0059	1	1	1	1	1	1		1	1	1	1	1	1	1		1	1	1	1	1	1	1		1	1	1	1	1	1		1	1	1		1	1		1	1	1	1	1	1	1	1	1
Val	L-valine_biosynthesis	4.2.1.9	COG0129	1	1	1	1	1	1		1	1	1	1	1	1	1		1	1	1	1	1	1	1		1	1	1	1	1	1		1	1	1		1	1		1	1	1	1	1	1	1	1	1
Val	L-valine_biosynthesis	2.6.1.42	COG0115	1	1	1	1	1	1		0	0	0	0	0	0	0		0	0	0	0	2	2	2		0	0	0	0	0	0		0	0	0		0	0		1	1	1	1	1	1	1	1	1
Leu	L-leucine_biosynthesis	2.2.1.6	COG0028/COG0440/COG3978	1	1	1	1	1	1		1	1	1	1	1	1	1		2	2	1	1	1	1	1		1	1	1	1	1	1		2	2	2		1	1		1	1	1	1	1	1	1	1	1
Leu	L-leucine_biosynthesis	1.1.1.86	COG0059	1	1	1	1	1	1		1	1	1	1	1	1	1		1	1	1	1	1	1	1		1	1	1	1	1	1		1	1	1		1	1		1	1	1	1	1	1	1	1	1
Leu	L-leucine_biosynthesis	4.2.1.9	COG0129	1	1	1	1	1	1		1	1	1	1	1	1	1		1	1	1	1	1	1	1		1	1	1	1	1	1		1	1	1		1	1		1	1	1	1	1	1	1	1	1
Leu	L-leucine_biosynthesis	2.3.3.13	COG0119	1	1	1	1	1	1		1	1	1	1	1	1	1		2	2	2	2	2	2	2		1	1	1	1	1	1		2	2	2		1	1		1	1	1	1	1	1	1	1	1
Leu	L-leucine_biosynthesis	4.2.1.33	COG0065/COG0066	1	1	1	1	1	1		1	1	1	1	1	1	1		1	1	1	1	1	1	1		1	1	1	1	1	1		1	1	1		1	1		1	1	1	1	1	1	1	1	1
Leu	L-leucine_biosynthesis	1.1.1.85	COG0473	1	1	1	1	1	1		1	1	1	1	1	1	1		1	1	1	1	1	1	1		1	1	1	1	1	1		1	1	1		1	1		1	1	1	1	1	1	1	1	1
Leu	L-leucine_biosynthesis	2.6.1.42/2.6.1.6	COG0115	1	1	1	1	1	1		0	0	0	0	0	0	0		0	0	0	0	2	2	2		0	0	0	0	0	0		0	0	0		0	0		1	1	1	1	1	1	1	1	1
Ile	L-isoleucine_biosynthesis_I_(from_threonine)	4.3.1.19	COG1171	1	1	0	1	1	1		0	0	0	0	0	0	0		0	0	0	0	0	0	0		1	1	1	1	1	1		0	0	0		0	0		1	1	1	1	1	1	1	0	1
Ile	L-isoleucine_biosynthesis_I_(from_threonine)	2.2.1.6	COG0028/COG0440/COG3978	1	1	1	1	1	1		1	1	1	1	1	1	1		2	2	1	1	1	1	1		1	1	1	1	1	1		2	2	2		1	1		1	1	1	1	1	1	1	1	1
Ile	L-isoleucine_biosynthesis_I_(from_threonine)	1.1.1.86	COG0059	1	1	1	1	1	1		1	1	1	1	1	1	1		1	1	1	1	1	1	1		1	1	1	1	1	1		1	1	1		1	1		1	1	1	1	1	1	1	1	1
Ile	L-isoleucine_biosynthesis_I_(from_threonine)	4.2.1.9	COG0129	1	1	1	1	1	1		1	1	1	1	1	1	1		1	1	1	1	1	1	1		1	1	1	1	1	1		1	1	1		1	1		1	1	1	1	1	1	1	1	1
Ile	L-isoleucine_biosynthesis_I_(from_threonine)	2.6.1.42	COG0115	1	1	1	1	1	1		0	0	0	0	0	0	0		0	0	0	0	2	2	2		0	0	0	0	0	0		0	0	0		0	0		1	1	1	1	1	1	1	1	1
CHSM	chorismate_biosynthesis_I	2.5.1.54	COG0722/COG2876/COG1605	1	1	1	1	1	1		1	1	1	1	1	1	1		1	1	1	1	1	1	1		1	1	1	1	1	1		1	1	1		2	2		2	2	2	2	2	2	2	0	2
CHSM	chorismate_biosynthesis_I	4.2.3.4	COG0337	1	1	1	1	1	1		1	1	1	1	1	1	1		2	2	2	2	2	2	2		1	1	1	1	1	1		1	1	1		1	1		1	1	1	1	1	1	1	0	1
CHSM	chorismate_biosynthesis_I	4.2.1.10	COG0710	1	1	1	1	1	1		1	1	1	1	1	1	1		1	1	1	1	1	1	1		1	1	1	1	1	1		1	0	0		1	1		1	1	1	1	1	1	1	0	1
CHSM	chorismate_biosynthesis_I	1.1.1.25	OG0169	1	1	1	1	1	1		1	1	1	1	1	1	1		0	0	0	0	0	0	0		1	1	1	1	1	1		1	0	0		1	0		0	0	1	0	0	0	0	0	1
CHSM	chorismate_biosynthesis_I	2.7.1.71	COG0703	1	1	1	1	1	1		1	1	1	1	1	1	1		0	0	0	0	0	0	0		1	1	1	1	1	1		0	2	2		1	1		1	1	1	1	1	1	1	0	1
CHSM	chorismate_biosynthesis_I	2.5.1.19	COG0128	1	1	1	1	1	1		1	1	1	1	1	1	1		1	1	2	2	2	2	1		1	1	1	1	1	1		1	1	1		1	1		1	1	1	1	1	1	1	0	1
CHSM	chorismate_biosynthesis_I	4.2.3.5	COG0082	1	1	1	1	1	1		1	1	1	1	1	1	1		1	1	1	1	1	1	1		1	1	1	1	1	1		1	1	1		1	1		1	1	1	1	1	1	1	0	1
Thiamin(B1)	superpathway_of_thiamine_diphosphate_biosynthesis_I/II	4.1.99.17	COG0422	0	0	0	0	0	0		0	0	0	0	0	0	0		0	0	0	0	0	0	0		0	0	0	0	0	0		0	0	0		0	0		0	0	0	0	0	0	0	0	0
Thiamin(B1)	superpathway_of_thiamine_diphosphate_biosynthesis_I/II	2.7.4.7	COG0351	0	0	0	0	0	0		0	0	0	0	0	0	0		0	0	0	0	0	0	0		0	0	0	0	0	0		0	0	0		0	0		0	0	0	0	0	0	0	0	0
Thiamin(B1)	superpathway_of_thiamine_diphosphate_biosynthesis_I/II	2.2.1.7	COG1154	1	1	1	1	1	0		1	1	0	1	1	1	1		0	0	0	0	0	0	0		0	0	0	0	0	0		0	0	0		0	0		0	0	0	0	0	0	0	0	0
Thiamin(B1)	superpathway_of_thiamine_diphosphate_biosynthesis_I/II	2.8.1.7	COG1104	1	1	1	1	1	1		1	1	1	1	1	1	1		0	0	0	0	0	0	0		1	1	1	1	1	1		1	1	1		1	1		1	1	1	1	1	1	1	1	1
Thiamin(B1)	superpathway_of_thiamine_diphosphate_biosynthesis_I/II	2.7.7.73	COG0476	0	0	0	0	0	0		0	0	0	0	0	0	0		0	0	0	0	0	0	0		0	0	0	0	0	0		0	0	0		0	0		0	0	0	0	0	0	0	0	0
Thiamin(B1)	superpathway_of_thiamine_diphosphate_biosynthesis_I/II	2.8.1.-	-	1	1	1	1	1	1		1	1	1	1	1	1	1		0	0	0	0	0	0	0		1	1	1	1	1	1		0	0	0		1	1		1	1	1	1	1	1	1	1	1
Thiamin(B1)	superpathway_of_thiamine_diphosphate_biosynthesis_I/II	4.1.99.19/1.4.3.19	COG1060	0	0	0	0	0	0		0	0	0	0	0	0	0		0	0	0	0	0	0	0		0	0	0	0	0	0		0	0	0		0	0		0	0	0	0	0	0	0	0	0
Thiamin(B1)	superpathway_of_thiamine_diphosphate_biosynthesis_I/II	2.8.1.10	COG2022	0	0	0	0	0	0		0	0	0	0	0	0	0		0	0	0	0	0	0	0		0	0	0	0	0	0		0	0	0		0	0		0	0	0	0	0	0	0	0	0
Thiamin(B1)	superpathway_of_thiamine_diphosphate_biosynthesis_I/II	5.3.99.10	COG0352	0	0	0	0	0	0		0	0	0	0	0	0	0		0	0	0	0	0	0	0		0	0	0	0	0	0		0	0	0		0	0		0	0	0	0	0	0	0	0	0
Thiamin(B1)	superpathway_of_thiamine_diphosphate_biosynthesis_I/II	2.5.1.3	COG0352/COG1992	0	0	0	0	0	0		0	0	0	0	0	0	0		0	0	0	0	0	0	0		0	0	0	0	0	0		0	0	0		0	0		0	0	0	0	0	0	0	0	0
Thiamin(B1)	superpathway_of_thiamine_diphosphate_biosynthesis_I/II	2.7.4.16	COG0611	0	0	0	0	0	0		1	1	0	0	1	1	0		0	0	0	0	0	0	0		0	0	0	0	0	0		0	0	0		1	0		0	0	0	0	0	0	0	0	0
Riboflavin(B2)	flavin_biosynthesis_I_(bacteria_and_plants)	3.5.4.25	COG0807	1	0	0	1	1	1		1	1	0	1	1	1	1		0	0	0	0	0	0	0		0	0	0	0	0	0		0	0	0		0	0		0	0	0	0	0	0	0	0	0
Riboflavin(B2)	flavin_biosynthesis_I_(bacteria_and_plants)	3.5.4.26	COG0117/COG1985	1	0	0	1	1	1		1	1	0	1	1	1	1		0	0	0	0	0	0	0		0	0	0	0	0	0		0	0	0		0	0		0	0	0	0	0	0	0	0	0
Riboflavin(B2)	flavin_biosynthesis_I_(bacteria_and_plants)	1.1.1.193	COG0117/COG1985	1	0	0	1	1	1		1	1	0	1	1	1	1		0	0	0	0	0	0	0		0	0	0	0	0	0		0	0	0		0	0		0	0	0	0	0	0	0	0	0
Riboflavin(B2)	flavin_biosynthesis_I_(bacteria_and_plants)	3.1.3.104	COG1011/COG0561	2	2	2	2	2	2		0	2	0	2	2	2	2		0	0	0	0	0	0	0		0	0	0	0	0	0		0	0	0		0	0		0	0	0	0	0	0	0	0	0
Riboflavin(B2)	flavin_biosynthesis_I_(bacteria_and_plants)	4.1.99.12	COG0108	1	0	0	1	1	1		1	1	0	1	1	1	1		0	0	0	0	0	0	0		0	0	0	0	0	0		0	0	0		0	0		0	0	0	0	0	0	0	0	0
Riboflavin(B2)	flavin_biosynthesis_I_(bacteria_and_plants)	2.5.1.78	COG0054	1	0	0	1	1	1		1	1	0	1	1	1	1		0	0	0	0	0	0	0		0	0	0	0	0	0		1	0	0		0	0		0	0	0	0	0	0	0	0	0
Riboflavin(B2)	flavin_biosynthesis_I_(bacteria_and_plants)	2.5.1.9	COG0307	1	0	0	1	1	1		1	1	0	1	1	1	1		0	0	0	0	0	0	0		0	0	0	0	0	0		0	0	0		0	0		0	0	0	0	0	0	0	0	0
Riboflavin(B2)	flavin_biosynthesis_I_(bacteria_and_plants)	2.7.1.26	COG0196	1	1	1	1	1	0		1	1	0	0	1	0	0		0	0	0	0	0	0	0		0	0	0	0	0	0		0	0	0		0	0		0	0	0	0	0	0	0	0	0
Riboflavin(B2)	flavin_biosynthesis_I_(bacteria_and_plants)	2.7.7.2	COG0196	1	1	1	1	1	0		1	1	0	0	1	0	0		0	0	0	0	0	0	0		0	0	0	0	0	0		0	0	0		0	0		0	0	0	0	0	0	0	0	0
Niacin(B3)	NAD_de_novo_biosynthesis_I_(from_aspartate)	1.4.3.16	COG0029	0	0	0	0	0	0		0	0	0	0	0	0	0		0	0	0	0	0	0	0		0	0	0	0	0	0		0	0	0		0	0		0	0	0	0	0	0	0	0	0
Niacin(B3)	NAD_de_novo_biosynthesis_I_(from_aspartate)	2.5.1.72	COG0379	0	0	0	0	0	0		0	0	0	0	0	0	0		0	0	0	0	0	0	0		0	0	0	0	0	0		0	0	0		0	0		0	0	0	0	0	0	0	0	0
Niacin(B3)	NAD_de_novo_biosynthesis_I_(from_aspartate)	2.4.2.19	COG0157	0	0	0	0	0	0		1	1	0	0	1	0	1		0	0	0	0	0	0	0		0	0	0	0	0	0		0	0	0		0	0		0	0	0	0	0	0	0	0	0
Niacin(B3)	NAD_de_novo_biosynthesis_I_(from_aspartate)	2.7.7.18	COG1057	0	0	0	0	0	0		1	0	0	0	2	1	1		0	0	0	0	0	0	0		0	0	0	0	0	0		0	0	0		0	0		0	0	0	0	0	0	0	0	0
Niacin(B3)	NAD_de_novo_biosynthesis_I_(from_aspartate)	6.3.5.1/6.3.1.5	COG0171/COG0388	0	0	0	0	0	0		1	1	0	0	1	1	1		0	0	0	0	0	0	0		0	0	0	0	0	0		0	0	0		0	0		0	0	0	0	0	0	0	0	0
Pantothenate(B5)	superpathway_of_coenzyme_A_biosynthesis_I_(bacteria)	4.1.1.11	COG0853	0	0	0	0	0	0		0	0	0	0	0	0	0		0	0	0	0	0	0	0		0	0	0	0	0	0		0	0	0		0	0		0	0	0	0	0	0	0	0	0
Pantothenate(B5)	superpathway_of_coenzyme_A_biosynthesis_I_(bacteria)	1.3.1.1/1.3.1.2	COG0493	0	0	0	0	0	0		0	0	0	0	0	0	0		0	0	0	0	0	0	0		0	0	0	0	0	0		0	0	0		0	0		0	0	0	0	0	0	0	0	0
Pantothenate(B5)	superpathway_of_coenzyme_A_biosynthesis_I_(bacteria)	3.5.2.2	COG0044	0	0	0	0	0	0		0	0	0	0	0	0	0		0	0	0	0	0	0	0		0	0	0	0	0	0		0	0	0		0	0		0	0	0	0	0	0	0	0	0
Pantothenate(B5)	superpathway_of_coenzyme_A_biosynthesis_I_(bacteria)	3.5.1.6	COG0388	0	0	0	0	0	0		0	0	0	0	0	0	0		0	0	0	0	0	0	0		0	0	0	0	0	0		0	0	0		0	0		0	0	0	0	0	0	0	0	0
Pantothenate(B5)	superpathway_of_coenzyme_A_biosynthesis_I_(bacteria)	2.6.1.42	COG0115	1	1	1	1	1	1		0	0	0	0	0	0	0		0	0	0	0	2	2	2		0	0	0	0	0	0		0	0	0		0	0		1	1	1	1	1	1	1	1	1
Pantothenate(B5)	superpathway_of_coenzyme_A_biosynthesis_I_(bacteria)	2.1.2.11	COG0413	0	0	0	0	0	0		1	1	0	0	1	0	0		0	0	0	0	0	0	0		0	0	0	0	0	0		0	0	0		0	0		0	0	0	0	0	0	0	0	0
Pantothenate(B5)	superpathway_of_coenzyme_A_biosynthesis_I_(bacteria)	1.1.1.169	COG1893	0	0	0	0	0	0		0	0	0	0	0	0	0		0	0	0	0	0	0	0		0	0	0	0	0	0		0	0	0		0	0		0	0	0	0	0	0	0	0	0
Pantothenate(B5)	superpathway_of_coenzyme_A_biosynthesis_I_(bacteria)	6.3.2.1	COG0414	0	0	0	0	0	0		1	1	0	0	1	0	0		0	0	0	0	0	0	0		0	0	0	0	0	0		0	0	0		0	0		0	0	0	0	0	0	0	0	0
Pantothenate(B5)	superpathway_of_coenzyme_A_biosynthesis_I_(bacteria)	2.7.1.33	COG1072/COG1521	1	0	0	0	1	0		0	0	0	0	0	1	0		0	0	0	0	0	0	0		0	0	0	0	0	0		0	0	0		0	0		0	0	0	0	0	0	0	0	0
Pantothenate(B5)	superpathway_of_coenzyme_A_biosynthesis_I_(bacteria)	6.3.2.5	COG0452	1	0	0	0	1	0		0	0	0	0	0	0	0		0	0	0	0	0	0	0		0	0	0	0	0	0		0	0	0		0	0		0	0	0	0	0	0	0	0	0
Pantothenate(B5)	superpathway_of_coenzyme_A_biosynthesis_I_(bacteria)	4.1.1.36	COG0452	1	0	0	0	1	0		0	0	0	0	0	0	0		0	0	0	0	0	0	0		0	0	0	0	0	0		0	0	0		0	0		0	0	0	0	0	0	0	0	0
Pantothenate(B5)	superpathway_of_coenzyme_A_biosynthesis_I_(bacteria)	2.7.7.3	COG0669	1	0	0	0	1	0		1	1	0	0	1	1	1		0	0	0	0	0	0	0		0	0	0	0	0	0		0	0	0		0	0		0	0	0	0	0	0	0	0	0
Pantothenate(B5)	superpathway_of_coenzyme_A_biosynthesis_I_(bacteria)	2.7.1.24	COG0237	1	0	0	0	1	0		1	1	0	0	1	0	1		0	0	0	0	0	0	0		0	0	0	0	0	0		0	0	0		0	0		0	0	0	0	0	0	0	0	0
Pyridoxine(B6)	pyridoxal_5'-phosphate_biosynthesis_I	2.2.1.7	COG1154	1	1	1	1	1	0		1	1	0	1	1	1	1		0	0	0	0	0	0	0		0	0	0	0	0	0		0	0	0		0	0		0	0	0	0	0	0	0	0	0
Pyridoxine(B6)	pyridoxal_5'-phosphate_biosynthesis_I	1.2.1.72	COG0057	2	2	2	2	2	2		2	2	2	2	2	2	2		0	0	0	0	0	0	0		0	0	0	0	0	0		0	0	0		2	0		2	2	2	2	2	2	2	0	2
Pyridoxine(B6)	pyridoxal_5'-phosphate_biosynthesis_I	1.1.1.290	COG0111	1	1	0	1	1	1		0	0	0	0	0	0	0		0	0	0	0	0	0	0		0	0	0	0	0	0		0	0	0		0	0		0	0	0	0	0	0	0	0	0
Pyridoxine(B6)	pyridoxal_5'-phosphate_biosynthesis_I	2.6.1.52	COG1932	1	1	1	1	1	1		1	1	1	1	1	1	1		0	0	0	0	0	0	0		0	0	0	0	0	0		0	0	0		0	0		0	0	0	0	0	0	0	0	0
Pyridoxine(B6)	pyridoxal_5'-phosphate_biosynthesis_I	1.1.1.262	COG1995	1	1	2	1	1	1		0	0	0	0	0	0	0		0	0	0	0	0	0	0		0	0	0	0	0	0		0	0	0		0	0		0	0	0	0	0	0	0	0	0
Pyridoxine(B6)	pyridoxal_5'-phosphate_biosynthesis_I	2.6.99.2	COG0854	1	1	0	1	1	1		0	0	0	0	0	0	0		0	0	0	0	0	0	0		0	0	0	0	0	0		0	0	0		0	0		0	0	0	0	0	0	0	0	0
Pyridoxine(B6)	pyridoxal_5'-phosphate_biosynthesis_I	1.4.3.5	COG0259	1	1	0	1	1	1		0	0	0	0	0	0	0		0	0	0	0	0	0	0		0	0	0	0	0	0		0	0	0		0	0		0	0	0	0	0	0	0	0	0
Biotin(B7)	biotin_biosynthesis_I	2.1.1.197	COG2226	2	2	2	2	2	2		0	0	0	1	0	0	0		0	0	0	0	0	0	0		0	0	0	0	0	0		0	0	0		0	0		0	2	2	2	2	0	0	0	2
Biotin(B7)	biotin_biosynthesis_I	2.3.1.41/2.3.1.179	COG0304	1	1	1	1	1	1		1	1	2	1	2	0	1		0	0	0	0	0	0	0		0	0	0	0	0	0		0	0	0		0	0		0	2	2	2	2	0	0	0	2
Biotin(B7)	biotin_biosynthesis_I	1.1.1.100	COG1028	1	1	1	1	1	1		1	1	2	1	1	1	1		0	0	0	0	0	0	0		0	0	0	0	0	0		0	0	0		0	0		0	0	0	0	0	0	0	0	0
Biotin(B7)	biotin_biosynthesis_I	4.2.1.59	COG0764	1	1	1	1	1	1		0	1	1	1	1	0	1		0	0	0	0	0	0	0		0	0	0	0	0	0		0	0	0		0	0		0	0	0	0	0	0	0	0	0
Biotin(B7)	biotin_biosynthesis_I	1.3.1.9	COG0623	1	1	1	1	1	1		1	1	1	1	1	1	1		0	0	0	0	0	0	0		0	0	0	0	0	0		0	0	0		0	0		0	0	0	0	0	0	0	0	0
Biotin(B7)	biotin_biosynthesis_I	3.1.1.85	COG0596/COG2830/COG0657	2	2	2	0	2	0		0	1	2	1	1	1	1		0	0	0	0	0	0	0		0	0	0	0	0	0		0	0	0		0	0		0	0	0	0	0	0	0	0	0
Biotin(B7)	biotin_biosynthesis_I	2.3.1.47	COG0156	0	0	0	0	0	0		0	0	0	1	0	0	0		0	0	0	0	0	0	0		0	0	0	0	0	0		0	0	0		0	0		0	0	0	0	0	0	0	0	0
Biotin(B7)	biotin_biosynthesis_I	2.6.1.62	COG0161	0	0	0	0	0	0		1	1	0	1	1	1	1		0	0	0	0	0	0	0		0	0	0	0	0	0		0	0	0		0	0		0	0	0	0	0	0	0	0	0
Biotin(B7)	biotin_biosynthesis_I	6.3.3.3	OG0132	0	0	0	0	0	0		1	1	0	1	1	0	1		0	0	0	0	0	0	0		0	0	0	0	0	0		0	0	0		0	0		0	0	0	0	0	0	0	0	0
Biotin(B7)	biotin_biosynthesis_I	2.8.1.6	COG0502	0	0	0	0	0	0		1	1	0	1	1	1	1		0	0	0	0	0	0	0		0	0	0	0	0	0		0	0	0		0	0		0	0	0	0	0	0	0	0	0
Folate(B9)	superpathway_of_tetrahydrofolate_biosynthesis	3.5.4.16	COG0302	1	1	1	1	1	1		0	1	0	0	1	0	0		0	0	0	0	0	0	0		0	0	0	0	0	0		0	0	0		0	0		0	0	0	0	0	0	0	0	0
Folate(B9)	superpathway_of_tetrahydrofolate_biosynthesis	3.6.1.67	COG0494/COG1051	0	0	0	0	0	0		0	0	0	0	0	0	0		0	0	0	0	0	0	0		0	0	0	0	0	0		0	0	0		0	0		0	0	0	0	0	0	0	0	0
Folate(B9)	superpathway_of_tetrahydrofolate_biosynthesis	3.6.1.-	-	1	0	1	1	1	1		0	0	0	0	0	0	0		0	0	0	0	0	0	0		0	0	0	0	0	0		0	0	0		0	0		0	0	0	0	0	0	0	0	0
Folate(B9)	superpathway_of_tetrahydrofolate_biosynthesis	4.1.2.25	COG1539	1	1	1	1	1	1		0	0	0	0	0	0	0		0	0	0	0	0	0	0		0	0	0	0	0	0		0	0	0		0	0		0	0	0	0	0	0	0	0	0
Folate(B9)	superpathway_of_tetrahydrofolate_biosynthesis	2.7.6.3	COG0801	1	1	1	1	1	1		0	0	0	0	0	0	0		0	0	0	0	0	0	0		0	0	0	0	0	0		0	0	0		0	0		0	0	0	0	0	0	0	0	0
Folate(B9)	superpathway_of_tetrahydrofolate_biosynthesis	2.6.1.85	COG0512/COG0147	2	2	2	2	2	2		2	2	0	2	2	2	2		2	2	2	0	0	0	2		2	2	2	2	2	2		2	2	2		2	2		2	2	0	2	2	2	2	0	0
Folate(B9)	superpathway_of_tetrahydrofolate_biosynthesis	4.1.3.38	COG0115	1	1	1	1	1	1		0	0	0	0	0	0	0		0	0	0	0	2	2	2		0	0	0	0	0	0		0	0	0		0	0		2	2	2	2	2	2	2	2	2
Folate(B9)	superpathway_of_tetrahydrofolate_biosynthesis	2.5.1.15	COG0294	1	1	1	1	1	1		0	0	0	0	0	0	0		0	0	0	0	0	0	0		0	0	0	0	0	0		0	0	0		0	0		0	0	0	0	0	0	0	0	0
Folate(B9)	superpathway_of_tetrahydrofolate_biosynthesis	6.3.2.12	COG0285	1	1	1	2	1	2		1	1	0	1	1	1	1		0	0	0	0	0	0	0		0	0	0	0	0	0		0	0	0		2	0		0	0	0	0	0	0	0	0	0
Folate(B9)	superpathway_of_tetrahydrofolate_biosynthesis	1.5.1.3	COG0262	1	1	1	1	1	1		1	1	0	1	1	1	1		0	0	0	0	0	0	0		0	0	0	0	0	0		0	0	0		0	0		0	0	0	0	0	0	0	0	0
Cobalamin(B12)	adenosylcobalamin_biosynthesis_II_(aerobic)	2.1.1.107	COG0007/COG1648	1	1	1	1	1	1		1	1	0	0	1	0	1		0	0	0	0	0	0	0		0	0	0	0	0	0		0	0	0		0	0		0	0	0	0	0	0	0	0	0
Cobalamin(B12)	adenosylcobalamin_biosynthesis_II_(aerobic)	2.1.1.130	COG2243	0	0	0	0	0	0		0	0	0	0	0	0	0		0	0	0	0	0	0	0		0	0	0	0	0	0		0	0	0		0	0		0	0	0	0	0	0	0	0	0
Cobalamin(B12)	adenosylcobalamin_biosynthesis_II_(aerobic)	1.14.13.83	COG0155	2	2	2	2	2	2		2	2	0	0	2	0	2		0	0	0	0	0	0	0		0	0	0	0	0	0		0	0	0		0	0		0	0	0	0	0	0	0	0	0
Cobalamin(B12)	adenosylcobalamin_biosynthesis_II_(aerobic)	2.1.1.131	COG1010	0	0	0	0	0	0		0	0	0	0	0	0	0		0	0	0	0	0	0	0		0	0	0	0	0	0		0	0	0		0	0		0	0	0	0	0	0	0	0	0
Cobalamin(B12)	adenosylcobalamin_biosynthesis_II_(aerobic)	2.1.1.133	COG2875	0	0	0	0	0	0		0	0	0	0	0	0	0		0	0	0	0	0	0	0		0	0	0	0	0	0		0	0	0		0	0		0	0	0	0	0	0	0	0	0
Cobalamin(B12)	adenosylcobalamin_biosynthesis_II_(aerobic)	2.1.1.152	COG2243	0	0	0	0	0	0		0	0	0	0	0	0	0		0	0	0	0	0	0	0		0	0	0	0	0	0		0	0	0		0	0		0	0	0	0	0	0	0	0	0
Cobalamin(B12)	adenosylcobalamin_biosynthesis_II_(aerobic)	1.3.1.54	COG2099	0	0	0	0	0	0		0	0	0	0	0	0	0		0	0	0	0	0	0	0		0	0	0	0	0	0		0	0	0		0	0		0	0	0	0	0	0	0	0	0
Cobalamin(B12)	adenosylcobalamin_biosynthesis_II_(aerobic)	2.1.1.132	COG2241/COG2242	0	0	0	0	0	0		0	0	0	0	0	0	0		0	0	0	0	0	0	0		0	0	0	0	0	0		0	0	0		0	0		0	0	0	0	0	0	0	0	0
Cobalamin(B12)	adenosylcobalamin_biosynthesis_II_(aerobic)	5.4.99.61	COG2082	0	0	0	0	0	0		0	0	0	0	0	0	0		0	0	0	0	0	0	0		0	0	0	0	0	0		0	0	0		0	0		0	0	0	0	0	0	0	0	0
Cobalamin(B12)	adenosylcobalamin_biosynthesis_II_(aerobic)	6.3.5.9	COG1797	0	0	0	0	0	0		0	0	0	0	0	0	0		0	0	0	0	0	0	0		0	0	0	0	0	0		0	0	0		0	0		0	0	0	0	0	0	0	0	0
Cobalamin(B12)	adenosylcobalamin_biosynthesis_II_(aerobic)	6.6.1.2	COG1429/COG0714	0	0	0	0	0	0		0	0	0	0	0	0	0		0	0	0	0	0	0	0		0	0	0	0	0	0		0	0	0		0	0		0	0	0	0	0	0	0	0	0
Cobalamin(B12)	adenosylcobalamin_biosynthesis_II_(aerobic)	2.5.1.17	COG2109	0	0	0	0	0	0		0	0	0	0	0	0	0		0	0	0	0	0	0	0		0	0	0	0	0	0		0	0	0		0	0		0	0	0	0	0	0	0	0	0
Cobalamin(B12)	adenosylcobalamin_biosynthesis_II_(aerobic)	6.3.5.10	COG1492	0	0	0	0	0	0		0	0	0	0	0	0	0		0	0	0	0	0	0	0		0	0	0	0	0	0		0	0	0		0	0		0	0	0	0	0	0	0	0	0
Cobalamin(B12)	adenosylcobalamin_biosynthesis_II_(aerobic)	2.7.1.177	COG4542	0	0	0	0	0	0		0	0	0	0	0	0	0		0	0	0	0	0	0	0		0	0	0	0	0	0		0	0	0		0	0		0	0	0	0	0	0	0	0	0
Cobalamin(B12)	adenosylcobalamin_biosynthesis_II_(aerobic)	4.1.1.81	COG0079	2	2	2	2	2	2		2	2	2	2	2	2	2		2	2	2	0	0	0	2		2	2	2	2	2	2		0	0	0		0	0		0	0	0	0	0	0	0	0	0
Cobalamin(B12)	adenosylcobalamin_biosynthesis_II_(aerobic)	6.3.1.10	COG1270	0	0	0	0	0	0		0	0	0	0	0	0	0		0	0	0	0	0	0	0		0	0	0	0	0	0		0	0	0		0	0		0	0	0	0	0	0	0	0	0
Cobalamin(B12)	adenosylcobalamin_biosynthesis_II_(aerobic)	2.7.7.62	COG2087	0	0	0	0	0	0		0	0	0	0	0	0	0		0	0	0	0	0	0	0		0	0	0	0	0	0		0	0	0		0	0		0	0	0	0	0	0	0	0	0
Cobalamin(B12)	adenosylcobalamin_biosynthesis_II_(aerobic)	2.7.1.26	COG0196	1	1	1	1	1	0		1	1	0	0	1	0	0		0	0	0	0	0	0	0		0	0	0	0	0	0		0	0	0		0	0		0	0	0	0	0	0	0	0	0
Cobalamin(B12)	adenosylcobalamin_biosynthesis_II_(aerobic)	1.5.1.39	OG0778	0	0	0	0	0	0		0	0	0	0	0	0	0		0	0	0	0	0	0	0		0	0	0	0	0	0		0	0	0		0	0		0	0	0	0	0	0	0	0	0
Cobalamin(B12)	adenosylcobalamin_biosynthesis_II_(aerobic)	1.13.11.79	COG0778	0	0	0	0	0	0		0	0	0	0	0	0	0		0	0	0	0	0	0	0		0	0	0	0	0	0		0	0	0		0	0		0	0	0	0	0	0	0	0	0
Cobalamin(B12)	adenosylcobalamin_biosynthesis_II_(aerobic)	2.4.2.21	COG2038	0	0	0	0	0	0		0	0	0	0	0	0	0		0	0	0	0	0	0	0		0	0	0	0	0	0		0	0	0		0	0		0	0	0	0	0	0	0	0	0
Cobalamin(B12)	adenosylcobalamin_biosynthesis_II_(aerobic)	2.7.8.26	COG0368	0	0	0	0	0	0		0	0	0	0	0	0	0		0	0	0	0	0	0	0		0	0	0	0	0	0		0	0	0		0	0		0	0	0	0	0	0	0	0	0
Cobalamin(B12)	adenosylcobalamin_biosynthesis_II_(aerobic)	3.1.3.73	COG0406	0	0	0	0	0	0		0	0	0	0	0	0	0		0	0	0	0	0	0	0		0	0	0	0	0	0		0	0	0		0	0		0	0	0	0	0	0	0	0	0
Lipoate	lipoate_biosynthesis_and_incorporation_I	2.3.1.181	COG0321	0	0	0	0	0	0		1	1	1	1	1	1	1		0	0	0	0	0	0	0		0	0	0	0	0	1		0	0	0		1	1		1	1	1	1	1	1	1	1	1
Lipoate	lipoate_biosynthesis_and_incorporation_I	2.8.1.8	COG0320	0	0	0	0	0	0		1	1	1	1	1	1	1		0	0	0	0	0	0	0		1	1	1	1	1	1		0	0	0		1	1		1	1	1	1	1	1	1	1	1
Lipoate	lipoate_biosynthesis_and_incorporation_II	6.3.1.20	COG0095	1	1	1	1	1	1		0	0	0	0	0	0	0		0	0	0	0	0	0	0		0	0	0	0	0	0		0	0	0		0	0		0	0	0	0	0	0	0	0	0
Lipoate	lipoate_biosynthesis_and_incorporation_II	2.8.1.8	COG0320	0	0	0	0	0	0		1	1	1	1	1	1	1		0	0	0	0	0	0	0		1	1	1	1	1	1		0	0	0		1	1		1	1	1	1	1	1	1	1	1
UQ	superpathway_of_ubiquinol-8/10_biosynthesis_(prokaryotic)	4.1.3.40	COG3161	0	0	0	0	0	0		0	0	0	0	0	0	0		0	0	0	0	0	0	0		0	0	0	0	0	0		0	0	0		0	0		0	0	0	0	0	0	0	0	0
UQ	superpathway_of_ubiquinol-8/10_biosynthesis_(prokaryotic)	5.3.3.2	COG1304/COG1443	0	0	0	0	0	0		0	0	0	0	0	0	0		0	0	0	0	0	0	0		0	0	0	0	0	0		0	0	0		0	0		0	0	0	0	0	0	0	0	0
UQ	superpathway_of_ubiquinol-8/10_biosynthesis_(prokaryotic)	2.5.1.1	COG0142	2	2	2	2	2	2		2	2	0	0	2	2	0		0	0	0	0	0	0	0		0	0	0	0	0	0		0	0	0		0	2		0	2	2	2	2	0	0	0	2
UQ	superpathway_of_ubiquinol-8/10_biosynthesis_(prokaryotic)	2.5.1.10	COG0142	1	2	2	2	1	2		1	1	0	0	1	2	0		0	0	0	0	0	0	0		0	0	0	0	0	0		0	0	0		0	2		0	2	2	2	2	0	0	0	2
UQ	superpathway_of_ubiquinol-8/10_biosynthesis_(prokaryotic)	2.5.1.91/2.5.1.90	COG0142	2	2	2	2	2	2		2	2	0	0	2	2	0		0	0	0	0	0	0	0		0	0	0	0	0	0		0	0	0		0	2		0	2	2	2	2	0	0	0	2
UQ	superpathway_of_ubiquinol-8/10_biosynthesis_(prokaryotic)	2.5.1.39	COG0382	2	2	2	2	2	2		0	0	0	0	0	0	0		0	0	0	0	0	0	0		0	0	0	0	0	0		0	0	0		0	0		0	0	0	0	0	0	0	0	0
UQ	superpathway_of_ubiquinol-8/10_biosynthesis_(prokaryotic)	4.1.1.98	COG0043	1	1	1	1	1	1		0	0	0	0	0	0	0		0	0	0	0	0	0	0		0	0	0	0	0	0		0	0	0		0	0		0	0	0	0	0	0	0	0	0
UQ	superpathway_of_ubiquinol-8/10_biosynthesis_(prokaryotic)	1.14.13.240	COG0654	2	2	2	2	2	2		0	0	0	0	0	0	0		0	0	0	0	0	0	0		0	0	0	0	0	0		0	0	0		0	0		0	0	0	0	0	0	0	0	0
UQ	superpathway_of_ubiquinol-8/10_biosynthesis_(prokaryotic)	2.1.1.222	COG2227	1	1	1	1	1	1		0	0	0	0	0	0	0		0	0	0	0	0	0	0		0	0	0	0	0	0		0	0	0		0	0		0	0	0	0	0	0	0	0	0
UQ	superpathway_of_ubiquinol-8/10_biosynthesis_(prokaryotic)	1.14.13.-	COG0654	1	1	1	1	1	1		0	0	0	0	0	0	0		0	0	0	0	0	0	0		0	0	0	0	0	0		0	0	0		0	0		0	0	0	0	0	0	0	0	0
UQ	superpathway_of_ubiquinol-8/10_biosynthesis_(prokaryotic)	2.1.1.201	COG2226	1	1	1	1	1	1		0	0	0	2	0	0	0		0	0	0	0	0	0	0		0	0	0	0	0	0		0	0	0		0	0		0	2	2	2	2	0	0	0	2
UQ	superpathway_of_ubiquinol-8/10_biosynthesis_(prokaryotic)	1.14.99.60	COG0654	2	2	2	2	2	2		0	0	0	0	0	0	0		0	0	0	0	0	0	0		0	0	0	0	0	0		0	0	0		0	0		0	0	0	0	0	0	0	0	0
UQ	superpathway_of_ubiquinol-8/10_biosynthesis_(prokaryotic)	2.1.1.64	COG2227	1	1	1	1	1	1		0	0	0	0	0	0	0		0	0	0	0	0	0	0		0	0	0	0	0	0		0	0	0		0	0		0	0	0	0	0	0	0	0	0
MNQ(K2)	superpathway_of_menaquinol-8/10_biosynthesis	5.4.4.2	COG1169	0	0	0	0	0	0		0	0	0	0	0	0	0		0	0	0	0	0	0	0		0	0	0	0	0	0		0	0	0		0	0		0	0	0	0	0	0	0	0	0
MNQ(K2)	superpathway_of_menaquinol-8/10_biosynthesis	2.2.1.9	COG1165	0	0	0	0	0	0		0	0	0	0	0	0	0		0	0	0	0	0	0	0		0	0	0	0	0	0		0	0	0		0	0		0	0	0	0	0	0	0	0	0
MNQ(K2)	superpathway_of_menaquinol-8/10_biosynthesis	4.2.99.20	COG0596	2	2	2	0	2	0		0	2	2	2	2	2	2		0	0	0	0	0	0	0		0	0	0	0	0	0		0	0	0		0	0		0	0	0	0	0	0	0	0	0
MNQ(K2)	superpathway_of_menaquinol-8/10_biosynthesis	4.2.1.113	COG1441	0	0	0	0	0	0		0	0	0	0	0	0	0		0	0	0	0	0	0	0		0	0	0	0	0	0		0	0	0		0	0		0	0	0	0	0	0	0	0	0
MNQ(K2)	superpathway_of_menaquinol-8/10_biosynthesis	6.2.1.26	COG0318	0	0	0	0	0	0		0	0	0	0	0	0	0		0	0	0	0	0	0	0		0	0	0	0	0	0		0	0	0		0	0		0	0	0	0	0	0	0	0	0
MNQ(K2)	superpathway_of_menaquinol-8/10_biosynthesis	4.1.3.36	COG0447	0	0	0	0	0	0		0	0	0	0	0	0	0		0	0	0	0	0	0	0		0	0	0	0	0	0		0	0	0		0	1		0	0	0	0	0	0	0	0	0
MNQ(K2)	superpathway_of_menaquinol-8/10_biosynthesis	3.1.2.28	COG2050	0	0	0	0	0	0		0	0	0	0	0	0	0		0	0	0	0	0	0	0		0	0	0	0	0	0		0	0	0		0	0		0	0	0	0	0	0	0	0	0
MNQ(K2)	superpathway_of_menaquinol-8/10_biosynthesis	5.3.3.2	COG1304/COG1443	0	0	0	0	0	0		0	0	0	0	0	0	0		0	0	0	0	0	0	0		0	0	0	0	0	0		0	0	0		0	0		0	0	0	0	0	0	0	0	0
MNQ(K2)	superpathway_of_menaquinol-8/10_biosynthesis	2.5.1.1	COG0142	2	2	2	2	2	2		2	2	0	0	2	2	0		0	0	0	0	0	0	0		0	0	0	0	0	0		0	0	0		0	2		0	2	2	2	2	0	0	0	2
MNQ(K2)	superpathway_of_menaquinol-8/10_biosynthesis	2.5.1.10	COG0142	1	2	2	2	1	2		1	1	0	0	1	2	0		0	0	0	0	0	0	0		0	0	0	0	0	0		0	0	0		0	2		0	2	2	2	2	0	0	0	2
MNQ(K2)	superpathway_of_menaquinol-8/10_biosynthesis	2.5.1.91/2.5.1.90	COG0142	2	2	2	2	2	2		2	2	0	0	2	2	0		0	0	0	0	0	0	0		0	0	0	0	0	0		0	0	0		0	2		0	2	2	2	2	0	0	0	2
MNQ(K2)	superpathway_of_menaquinol-8/10_biosynthesis	2.5.1.74	COG1575	0	0	0	0	0	0		0	0	0	0	0	0	0		0	0	0	0	0	0	0		0	0	0	0	0	0		0	0	0		0	2		0	2	2	2	2	0	0	0	1
MNQ(K2)	superpathway_of_menaquinol-8/10_biosynthesis	2.1.1.163	COG2226	1	1	1	1	1	1		0	0	0	2	0	0	0		0	0	0	0	0	0	0		0	0	0	0	0	0		0	0	0		0	0		0	2	2	2	2	0	0	0	2
URO3	Uro-III_biosynthesis_from_glutamate	6.1.1.17	COG0008	1	1	1	1	1	1		1	1	1	1	1	1	1		2	2	2	2	2	2	2		1	1	1	1	1	1		2	0	0		2	1		2	2	1	2	2	2	2	1	1
URO3	Uro-III_biosynthesis_from_glutamate	1.2.1.70	COG0373	0	0	0	0	0	0		0	0	0	0	0	0	0		0	0	0	0	0	0	0		0	0	0	0	0	0		0	0	0		0	0		0	0	0	0	0	0	0	0	0
URO3	Uro-III_biosynthesis_from_glutamate	5.4.3.8	COG0001	0	0	0	0	0	0		0	0	0	0	0	0	0		0	0	0	0	0	0	0		0	0	0	0	0	0		0	0	0		0	0		0	0	0	0	0	0	0	0	0
URO3	Uro-III_biosynthesis_from_glutamate	4.2.1.24	COG0113	0	0	0	0	0	0		0	0	0	0	0	0	0		0	0	0	0	0	0	0		0	0	0	0	0	0		0	0	0		0	0		0	0	0	0	0	0	0	0	0
URO3	Uro-III_biosynthesis_from_glutamate	2.5.1.61	COG0181	1	1	1	1	1	1		1	1	0	0	1	0	1		0	0	0	0	0	0	0		0	0	0	0	0	0		0	0	0		0	0		0	0	0	0	0	0	0	0	0
URO3	Uro-III_biosynthesis_from_glutamate	4.2.1.75	COG1587	1	1	1	1	1	1		1	1	0	0	1	0	1		0	0	0	0	0	0	0		0	0	0	0	0	0		0	0	0		0	0		0	0	0	0	0	0	0	0	0
URO3	Uro-III_biosynthesis_from_glycine	2.3.1.37	COG0156	0	0	0	0	0	0		0	0	0	2	0	0	0		0	0	0	0	0	0	0		0	0	0	0	0	0		0	0	0		0	0		0	0	0	0	0	0	0	0	0
URO3	Uro-III_biosynthesis_from_glycine	4.2.1.24	COG0113	0	0	0	0	0	0		0	0	0	0	0	0	0		0	0	0	0	0	0	0		0	0	0	0	0	0		0	0	0		0	0		0	0	0	0	0	0	0	0	0
URO3	Uro-III_biosynthesis_from_glycine	2.5.1.61	COG0181	1	1	1	1	1	1		1	1	0	0	1	0	1		0	0	0	0	0	0	0		0	0	0	0	0	0		0	0	0		0	0		0	0	0	0	0	0	0	0	0
URO3	Uro-III_biosynthesis_from_glycine	4.2.1.75	COG1587	1	1	1	1	1	1		1	1	0	0	1	0	1		0	0	0	0	0	0	0		0	0	0	0	0	0		0	0	0		0	0		0	0	0	0	0	0	0	0	0
Shiroheme	siroheme_biosynthesis	2.1.1.107	COG0007	1	1	1	1	1	1		1	1	0	0	1	0	1		0	0	0	0	0	0	0		0	0	0	0	0	0		0	0	0		0	0		0	0	0	0	0	0	0	0	0
Shiroheme	siroheme_biosynthesis	1.3.1.76	COG1648	1	1	1	1	1	1		1	1	0	0	1	0	1		0	0	0	0	0	0	0		0	0	0	0	0	0		0	0	0		0	0		0	0	0	0	0	0	0	0	0
Shiroheme	siroheme_biosynthesis	4.99.1.4	COG2138	1	1	1	1	1	1		1	1	0	0	1	0	1		0	0	0	0	0	0	0		0	0	0	0	0	0		0	0	0		0	0		0	0	0	0	0	0	0	0	0
Protoheme	heme_b_biosynthesis_I_(aerobic)	4.1.1.37	COG0407	0	0	0	0	0	0		0	0	0	0	0	0	0		0	0	0	0	0	0	0		0	0	0	0	0	0		0	0	0		0	0		0	0	0	0	0	0	0	0	0
Protoheme	heme_b_biosynthesis_I_(aerobic)	1.3.3.3	COG0408	0	0	0	0	0	0		1	1	1	1	1	0	1		0	0	0	0	0	0	0		0	0	0	0	0	0		0	0	0		0	0		0	0	0	0	0	0	0	0	0
Protoheme	heme_b_biosynthesis_I_(aerobic)	1.3.3.4	COG1232	0	0	0	0	0	0		0	0	0	0	0	0	0		0	0	0	0	0	0	0		0	0	0	0	0	0		0	0	0		0	0		0	0	0	0	0	0	0	0	0
Protoheme	heme_b_biosynthesis_I_(aerobic)	4.99.1.1	COG0276	0	0	0	0	0	0		0	0	0	0	0	0	0		0	0	0	0	0	0	0		0	0	0	0	0	0		0	0	0		0	0		0	0	0	0	0	0	0	0	0
Protoheme	heme_b_biosynthesis_III_(from_siroheme)	4.1.1.111	COG1522	0	0	0	0	0	0		0	0	0	0	0	0	0		0	0	0	0	0	0	0		0	0	0	0	0	0		0	0	0		0	0		0	0	0	0	0	0	0	0	0
Protoheme	heme_b_biosynthesis_III_(from_siroheme)	4.1.3.-	COG0535	1	1	1	1	1	1		1	1	1	1	1	1	1		0	0	0	0	0	0	0		1	1	1	1	1	1		1	0	0		1	1		0	0	0	0	0	0	0	0	0
Protoheme	heme_b_biosynthesis_III_(from_siroheme)	1.3.98.6	COG0535	0	0	0	0	0	0		0	0	0	0	0	0	0		0	0	0	0	0	0	0		0	0	0	0	0	0		0	0	0		0	0		0	0	0	0	0	0	0	0	0
0 No hit
1 EC assigned
2 COG assigned
[truncated: 7 more columns]
